# Supplementary material for: Bipyridine Ruthenium(II) Complexes with Halogen-Substituted Salicylates: Synthesis, Crystal Structure, and Biological Activity
Source: Molecules. 2023 Jun 7;28(12):4609. doi: 10.3390/molecules28124609 (PMC10303062; doi:10.3390/molecules28124609)
Supplement: Supplementary file 1 [file molecules-28-04609-s001.zip]

Archive with 1 entries (1 files):
- molecules-2423244-supplementary.pdf
